# Supplementary material for: EMS1 and BRI1 control separate biological processes via extracellular domain diversity and intracellular domain conservation
Source: Nat Commun. 2019 Sep 13;10:4165. doi: 10.1038/s41467-019-12112-w (PMC6744412; doi:10.1038/s41467-019-12112-w)
Supplement: Supplementary file 4 — Source Data [file 41467_2019_12112_MOESM4_ESM.xlsx]

## Sheet: Fig. 1
Source Data Figure 1
c, Protein level of trangenic plants
d, Dephosphorylation of BES1
g, Protein level of trangenic plants

## Sheet: Fig. 2
Source Data Figure 2
b, Protein level and RT-PCR analysis of trangenic plants
c, Rosette width (mm) of 4-week-old plants grown
Col-0	bri1-116	BRI1	EMS1	TPD1	EMS1&TPD1
57.458	7.112	56.81	10.46	8.123	27.211
49.112	6.012	62.18	8.954	8.245	30.885
56.002	6.611	58.27	9.7	9.401	26.363
52.945	9.144	50.2	8.225	7.692	28.901
55.231	8.154	55.819	10.659	6.465	31.272
55.002	7.225	57.378	7.354	7.898	26.334
50.154	7.478	58.74	7.581	7.367	25.245
54.141	6.278	54.088	7.302	5.874	28.702
55.012	5.483	56.895	8.002	6.567	31.835
51.111	8.124	57.002	8.132	6.777	29.123
51.481	8.004	64.51	8.988	7.518	32.996
46.234	6.714	54.075	7.625	7.236	27.606
56.021	7.648	55.357	8.211	6.981	35.276
49.634	6.245	61.19	7.024	8.236	28.505
47.485	7.245	57.285	7.991	7.589	28.019
d, Dephosphorylation of BES1
f, Hypocotyl length (mm) of dark-grown 5-day-old seedlings grown on medium supplemented with or without 5 μM brassinazole (BRZ)
	1/2 MS										1/2 MS+BRZ
Col-0	20.32	17.969	18.91	20.254	19.7	19.154	21.514	18.978	19.504	20.741	1.364	1.622	1.41	1.614	1.496	1.532	1.453	1.684	1.354	1.456
bri1-116	2.193	1.87	2.147	1.987	1.674	1.889	2.01	2.111	1.872	1.794	1.901	1.752	1.951	2.014	1.948	1.784	1.698	2.02	1.701	1.651
BRI1	20.221	19.85	20.619	20.042	19.086	19.546	18.789	19.145	20.14	21.548	3.492	3.281	3.516	3.477	3.213	4.023	3.878	3.547	3.47	3.148
EMS1&TPD1	13.768	12.362	13.47	14.25	12.984	13.024	14.528	15.34	13.245	14.114	13.061	10.733	12.642	14.725	12.757	13.634	13.254	14.897	12.47	12.215
i, Protein level of trangenic plants

## Sheet: Fig. 3
Source Data Figure 3
d, Protein level and RT-PCR analysis of trangenic plants

## Sheet: Fig. 4
Source Data Figure 4
b, Protein level and RT-PCR analysis of trangenic plants
d, Protein level and RT-PCR analysis of trangenic plants
e, Dephosphorylation of BES1
f, Hypocotyl length (mm) of dark-grown 5-day-old seedlings grown on medium supplemented with or without 5 μM brassinazole (BRZ)
	1/2 MS										1/2 MS+BRZ
Col-0	21.214	19.401	18.31	21.571	18.969	19.541	20.024	19.547	21.154	18.946	2.093	2.276	1.825	1.614	1.59	2.134	2.324	1.684	1.774	2.047
PpEMS1-1&PpTPD1/Col-0	15.432	16.262	14.135	13.876	15.621	14.023	13.585	16.51	15.121	17.122	9.154	11.257	10.809	10.898	13.032	11.784	11.02	12.012	11.897	12.457
PpEMS1-2&PpTPD1/Col-0	15.381	14.517	15.065	17.012	14.956	13.516	15.236	16.423	15.612	16.548	12.261	12.031	12.36	9.748	12.212	12.032	11.898	12.214	12.125	11.121
bri1-116	2.114	2.142	2.332	1.987	1.793	1.846	2.135	1.945	1.789	2.013	1.547	2.012	1.983	2.01	1.597	1.756	1.845	2.111	1.922	1.784
PpEMS1-1&PpTPD1/bri1-116	9.045	9.988	9.256	9.651	8.945	9.451	9.237	10.123	9.125	8.914	8.694	9.082	8.046	9.331	9.135	8.546	8.652	8.512	8.451	8.745
PpEMS1-2&PpTPD1/bri1-116	8.872	8.089	9.323	10.551	9.602	10.011	9.012	8.465	8.951	9.212	8.414	7.774	9.582	8.516	9.012	7.984	8.325	8.128	8.954	9.658

## Sheet: supp Fig. 2
Source Data Supplementary Figure 2
b,Protein level of trangenic plants
h,Protein level of trangenic plants

## Sheet: supp Fig. 3
Source Data Supplementary Figure 3
b, Protein level of trangenic plants
d, Hypocotyl length (mm) of dark-grown 5-day-old seedlings grown on medium supplemented with or without 5 μM brassinazole
	1/2 MS															1/2MS+BRZ
Col-0	19.445	21.498	20.629	19.521	17.393	18.279	19.408	20.984	19.954	22.317	20.968	21.859	19.556	18.037	18.592	2.065	1.851	1.822	1.877	2.314	2.365	1.815	1.492	1.888	1.556	1.811	2.729	2.314	2.365	1.815
bri1-301	11.505	10.289	10.896	9.855	10.482	11.642	10.62	11.084	10.435	10.821	10.877	9.218	10.208	8.93	10.764	1.963	1.815	1.613	2.306	1.858	2.589	1.811	2.259	1.815	2.197	2.177	2.63	2.136	2.197	1.821
BRI1	20.898	21.332	18.848	22.495	22.405	21.686	21.136	20.861	21.304	23.866	21.64	22.651	20.505	21.788	19.35	5.276	4.833	5.294	4.814	3.563	4.461	4.857	4.516	5.064	4.574	5.261	4.64	5.546	4.791	5.433
BRI1-EMS1	20.85	18.993	19.052	20.717	18.122	19.709	19.169	18.421	18.717	19.157	17.97	18.16	17.012	20.761	18.332	3.744	3.701	3.616	4.451	4.135	4.461	4.219	3.857	3.77	3.555	4.026	3.624	3.833	3.921	3.187
EMS1	12.697	12.825	9.457	11.021	9.154	8.925	13.012	12.236	12.036	11.951	11.023	10.956	12.647	11.235	12.035	2.075	2.116	1.564	1.656	2.312	2.123	2.457	2.654	2.314	1.956	1.845	2.111	2.035	1.987	1.856
f, Root length (mm) of light-grown 7-day-old seedlings treated with 100nM brassinolide (BL).
	1/2 MS										1/2 MS+BL
Col-0	26.3	26.693	27.68	28.451	25.087	29.535	26.232	27.879	28.107	27.421	12.478	11.735	13.106	13.701	12.802	12.933	13.909	11.392	9.448	11.8
bri1-301	19.242	17.248	19.257	21.285	18.207	17.26	19.007	19.49	18.151	19.068	18.312	18.994	19.4	17.3	18.149	19.574	17.504	17.941	18.063	15.841
BRI1	23.579	23.581	23.722	23.719	22.802	24.012	22.142	25.745	24.124	23.451	8.357	8.59	8.291	7.534	6.591	8.625	10.121	7.157	7.403	9.24
BRI1-EMS1	25.06	22.653	25.656	22.406	23.185	24.157	25.142	23.478	23.897	24.251	7.532	8.736	7.882	7.694	7.367	6.214	8.014	6.478	9.104	8.145
EMS1	15.811	15.418	16.709	15.855	16.677	16.002	14.888	15.277	16.388	15.197	14.71	15.981	13.845	15.92	15.117	16.803	15.662	13.726	15.008	14.514
g, Relative express level of CPD
n	Col-0	bri1-301	BRI1/bri1-301	BRI1-EMS1/bri1-301	EMS1/bri1-301
1	1	1.39696	0.80125	0.895064	1.07651
2	1.03527	1.39239	0.691325	0.883548	1.21309
3	0.8944	1.22569	0.721131	0.891735	1.25877
4	0.878326	1.16884	0.702212	0.828899	0.946108
5	0.915758	1.21543	0.6946	0.811696	1.13499
h, Relative express level of DWF4
n	Col-0	bri1-301	BRI1/bri1-301	BRI1-EMS1/bri1-301	EMS1/bri1-301
1	1	3.06417	0.486986	0.539013	1.71408
2	1.11395	2.20998	0.449495	0.44048	2.13411
3	1.06781	2.16814	0.458168	0.517234	2.34667
4	0.990531	2.24667	0.394907	0.378793	1.69711
5	0.921998	2.96717	0.403172	0.453842	2.60201
i, Relative express level of BAS1
n	Col-0	bri1-301	BRI1/bri1-301	BRI1-EMS1/bri1-301	EMS1/bri1-301
1	1	0.543175	2.40369	1.79237	0.524623
2	1.05173	0.549209	2.51027	2.00395	0.578551
3	1.04893	0.469243	2.40077	1.71599	0.560517
4	0.971713	0.600465	2.29684	1.71605	0.612265
5	0.889377	0.646867	2.10817	1.68341	0.602503

## Sheet: supp Fig. 4
Source Data Supplementary Figure 4
b, Protein level and RT-PCR analysis of trangenic plants
d, Hypocotyl length (mm) of trangentic plants
Col-0	bri1-116	6# × 4#	6# × 15#	6# × 12#
		EMS1×TPD1/bri1-116
17.938	2.928	15.961	11.35	8.891
18.254	2.236	15.638	9.491	8.053
20.778	3.177	16.058	11.43	8.185
18.339	1.93	15.674	10.277	8.124
21.31	2.627	17.018	9.902	7.336
18.177	2.342	15.292	9.726	10.122
18.601	3.004	15.176	12.125	8.302
19.747	2.591	16.633	12.451	9.191
18.784	2.77	15.796	12.564	9.504
20.138	1.992	16.407	11.023	8.471
f, Protein level of trangenic plants

## Sheet: supp Fig. 5
Source Data Supplementary Figure 5
c, Relative express level of CPD
n	Col-0	bri1-116	BRI1/bri1-116	EMS1&TPD1/bri1-116
1	1	5.67156	1.06595	1.39806
2	1.08066	5.76288	1.05589	1.53169
3	1.12316	6.01136	1.21834	1.22014
4	1.03919	5.95913	1.10485	1.54748
5	1.13951	5.7049	1.07115	1.49975
d, Relative express level of DWF4
n	Col-0	bri1-116	BRI1/bri1-116	EMS1&TPD1/bri1-116
1	1	5.94922	1.01111	1.32887
2	0.986021	6.59544	1.1298	1.13436
3	1.13451	5.61863	1.00053	1.11921
4	0.906282	6.17437	0.951274	1.16705
5	1.38858	7.08292	1.17788	1.50713
e, Relative express level of DWF4
n	Col-0	bri1-116	BRI1/bri1-116	EMS1&TPD1/bri1-116
1	1	0.313315	1.6162	1.14733
2	0.830629	0.275462	1.64088	0.901079
3	0.952979	0.310947	1.31882	1.06346
4	0.827828	0.420917	1.67705	1.27765
5	0.961864	0.370747	1.84831	1.17091

## Sheet: supp Fig. 6
Source Data Supplementary Figure 6
f, Percent of siliques with fertilized seeds on the primary inflorescences.
Ler	ems1	bzr1-1D ems1	bes1-D ems1	tpd1	bzr1-1D tpd1	bes1-D tpd1
95.4	0	82.6	72.7	0	75	60
100	0	81.8	63.1	0	72.7	65
100	0	73.9	68.4	0	73.9	61.9
95	0	80	63.6	0	70.8	60
94.7	0	72.7	70	0	69.6	60
95.7	0	78.9	72.7	0	72.7	66.7
100	0	69.6	68.4	0	69.6	61.9
95.8	0	72.7	78.9	0	75	73.6
95.8	0	72	70	0	82.6	70
100	0	80	63.6	0	76.1	75

## Sheet: supp Fig. 7
Source Data Supplementary Figure 7
c, Protein level of trangenic plants
f, Protein level and RT-PCR analysis of trangenic plants

[truncated: 1 more sheets: supp Fig. 9]
